# Supplementary material for: Drug repositioning of polaprezinc for bone fracture healing
Source: Commun Biol. 2022 May 16;5:462. doi: 10.1038/s42003-022-03424-7 (PMC9110432; doi:10.1038/s42003-022-03424-7)
Supplement: Supplementary file 4 — Supplementary Data 1 [file 42003_2022_3424_MOESM4_ESM.xlsx]

## Sheet: Fig.1b
	5 days
p-zinc (μM)
0	101.25	105.417	96.25	97.0833
10	93.5417	99.5833	96.25	97.9167
20	101.458	106.875	102.708	103.542
50	90.8333	97.7083	100.208	100.208
100	96.4583	101.25	101.042	102.292
	14 days
p-zinc (μM)
0	95.0228	106.179	98.8699	99.9279
10	100.12	110.411	89.8293	91.3681
20	108.295	110.892	90.0216	91.9452
50	99.0623	101.755	105.025	105.025
100	61.6494	65.785	69.8245	70.6901

## Sheet: Fig.1d
p-zinc (μM)
-	0.061995	0.062784	0.062389
0	0.146104	0.137316	0.14171
10	0.156143	0.148468	0.152306
20	0.161913	0.16786	0.164886
50	0.164811	0.179706	0.172258

## Sheet: Fig.1f
p-zinc (μM)
-	0.079	0.097	0.088
0	0.172	0.189	0.1805
10	0.249	0.268	0.2585
20	0.37	0.407	0.3885
50	0.557	0.599	0.578

## Sheet: Fig.1g
	veh.					p-zinc
RUNX2	1	1.09722	0.90718	1.0132	0.982401	2.68723	2.67149	2.70192	2.76413	2.61136
ALPL	1	1.06883	0.933396	0.986987	1.01079	1.81124	1.85769	1.76211	1.92211	1.70305
COL1A1	1	1.03237	0.967057	0.953326	1.04724	1.12545	1.07114	1.18097	1.10829	1.14139
SPP1	1	1.08696	0.916652	1.00373	0.992658	1.27234	1.2897	1.25362	1.33443	1.2116
IBSP	1	1.09406	0.910092	1.01029	0.985554	2.6985	2.59334	2.80572	2.68327	2.71168
BGLAP	1	1.08959	0.914225	1.00616	0.99003	1.45477	1.50678	1.40009	1.55903	1.35316

## Sheet: Fig.1h
veh.			p-zinc
1	0.957125	1.04375	2.37566	2.28771	2.46452

## Sheet: Fig.2a
0			10			20			50			100
100	98.0057	101.994	111.396	99.2327	100.767	107.692	97.3545	102.645	106.268	97.0509	102.949	106.268	99.7319	100.268

## Sheet: Fig.2c
	0				10				20				50
Day 0	0.079	0.074	0.076	0.075	0.076	0.079	0.079	0.073	0.076	0.073	0.077	0.074	0.077	0.072	0.077	0.074
Day 1	0.073	0.074	0.074	0.084	0.075	0.073	0.073	0.082	0.072	0.072	0.072	0.081	0.075	0.074	0.075	0.079
Day 3	0.2	0.169	0.221	0.258	0.217	0.169	0.212	0.263	0.271	0.222	0.261	0.232	0.306	0.206	0.249	0.227
Day 5	0.641	0.675	0.64	0.677	0.753	0.817	0.799	0.788	0.852	0.815	0.768	0.818	0.709	0.787	0.875	0.884

## Sheet: Fig.2d
0					10					20					50
140	160	131	143	135	200	180	226	186	198	240	260	256	252	230	250	250	290	325	295

## Sheet: Fig.2e
	veh.				p-zinc
Nfatc1	0.991203	0.992381	0.827014	1.1894	1.33234	1.47679	1.47679	1.33234
Ctsk	1.49222	0.574359	1.24504	0.688388	3.0767	3.41028	3.41028	3.0767
Dcstamp	0.948483	1.02802	0.79137	1.23212	1.78069	1.98893	1.97375	1.79438

## Sheet: Fig.2f
veh.			p-zinc
1.00327	0.907776	1.07895	2.64816	2.71969	2.47907

[truncated: 17 more sheets: Fig.3b, Fig.3c, Fig.3e, Fig.3f, Fig.3g, Fig.3h, Fig.4b, Fig.4d, Fig.4g, Fig.4j, Fig.5c, Fig.5e, Fig.5g, Fig.5i, Fig.S1b, Fig.S1d, Fig.S1f]
